# Supplementary material for: Detection of Chlorpyrifos Using Bio-Inspired Silver Nanograss
Source: Materials (Basel). 2022 May 11;15(10):3454. doi: 10.3390/ma15103454 (PMC9146306; doi:10.3390/ma15103454)
Supplement: Supplementary file 1 [file materials-15-03454-s001.zip]

Archive with 1 entries (1 files):
- materials-1687382-supplementary.pdf
